# Supplementary material for: Whole-genome sequencing-based characterization of resistome and virulome in Klebsiella pneumoniae isolated from ready-to-eat foods
Source: Front Microbiol. 2026 Apr 15;17:1788677. doi: 10.3389/fmicb.2026.1788677 (PMC13125084; doi:10.3389/fmicb.2026.1788677)
Supplement: Supplementary Table 1 — Metadata of isolates, results of susceptibility testing, WGS analysis and assembly statistics including MLST, as well as AMR and virulence data. [file Table_1.xlsx]

## Sheet: Table S1
							MDR MRGN.Screening 3																ß.Lactamases		AMR genes	CRP	FosA5	fosA5_1	FosA6	fosA6_1	fosA_gen	fosA_3	H.NS	KpnE	KpnF	KpnG	KpnH	ompA	OmpK37	acrA	acrB	acrD	baeR	cpxA	emrR	emrD	marA	mdtB	mdtC
							Ciprofloxacin	Levofloxacin	Amikacin	Colistin	Chloramphenicol	Fosfomycin	Tigecyclin	Trimethoprim/Sulfamethoxazol	Piperacillin	Piperacillin/Tazobactam	Cefotaxim	Ceftazidim	Ceftazidim/Avibactam	Ceftolozan/Tazobactam	Imipenem	Meropenem	Eratapenem	Cefepim	Antibiotic group & Gene function	carbapenem	Fosfomycin						penicillin beta-lactam, tetracycline antibiotic, cephalosporin, fluoroquinolone antibiotic, macrolide antibiotic	peptide antibiotic, cephalosporin, disinfecting agents and antiseptics, rifamycin antibiotic, tetracycline antibiotic, aminoglycoside antibiotic, macrolide antibiotic				peptide antibiotic	cephalosporin, penicillin beta-lactam, carbapenem, monobactam	tetracycline antibiotic, penicillin beta-lactam, cephalosporin, disinfecting agents and antiseptics, phenicol antibiotic, rifamycin antibiotic, glycylcycline, fluoroquinolone antibiotic			aminocoumarin antibiotic, aminoglycoside antibiotic		EFFLUX		tetracycline antibiotic, penicillin beta-lactam, cephalosporin, disinfecting agents and antiseptics, phenicol antibiotic, rifamycin antibiotic, glycylcycline, carbapenem, monobactam, fluoroquinolone antibiotic	aminocoumarin antibiotic
No.	ID	Name	Type	Comment	Country	MALDI result	CIP	LEV	AMK	COL	CMP	FOS	TGC	T/S	PIP	PIT	CTX	CAZ	CAA	CTA	IMP	MER	ERT	CEP
Eg-BVM1	17Y0567	Klebsiella pneumoniae	Yogurt	food staffs	Egypt	K. pneumoniae	S	S	S	S	I	S	S	S	S	S	S	S	S	S	S	S	S	S		100	.	.	100	97	100	.	97.83	100	100	100	99.94	100	100	99.75	99.75	99.9	98.62	99.49	96.05	100	96.09	99.94	100
Eg-BVM2	17Y0667	Klebsiella pneumoniae	Cat fish	food staffs	Egypt	K. pneumoniae	S	S	S	S	S	S	S	S	S	S	R	S	S	S	S	S	S	S		100	.	.	100	.	99.83	100	97.83	100	100	100	99.94	100	99.91	99.75	99.75	99.9	98.62	99.49	96.05	99.49	96.09	99.94	100
Eg-BVM3	17Y0668	Klebsiella pneumoniae	Cat fish	food staffs	Egypt	K. pneumoniae	S	S	S	S	S	S	S	S	R	S	S	S	S	S	S	S	S	S		100	.	.	100	.	99.83	100	97.83	100	100	100	99.94	100	99.91	99.75	99.75	99.9	98.62	99.49	96.05	99.49	96.09	99.94	100
Eg-BVM4	17Y0669	Klebsiella pneumoniae	Cat fish	food staffs	Egypt	K. pneumoniae	S	S	S	S	S	S	S	S	S	S	S	S	S	S	S	S	S	S		100	.	.	100	97	100	.	97.83	100	100	100	99.94	100	100	99.75	99.75	99.9	98.62	99.49	96.05	99.9	96.09	99.94	100
Eg-BVM5	17Y0672	Klebsiella pneumoniae	Cat fish	food staffs	Egypt	K. pneumoniae	S	S	S	S	S	S	S	S	R	S	S	S	S	S	S	S	S	S		100	.	.	100	.	99.57	100	97.83	100	100	100	99.94	100	99.91	99.75	99.75	99.9	98.62	99.49	96.05	98.95	96.09	99.94	100
Eg-BVM6	17Y0673	Klebsiella pneumoniae	Cat fish	food staffs	Egypt	K. pneumoniae	S	S	S	S	S	S	S	S	S	S	S	S	S	S	S	S	S	S		100	100	100	.	.	99.33	.	97.83	100	100	100	99.94	100	100	99.75	99.75	99.9	98.62	99.49	96.05	99.48	96.09	99.94	100
Eg-BVM7	17Y0674	Klebsiella pneumoniae	milk	food staffs	Egypt	K. pneumoniae	S	S	S	S	I	S	S	S	R	S	S	S	S	S	S	S	S	S		100	100	100	.	.	.	.	97.83	100	100	100	99.94	100	99.91	99.75	99.75	99.9	98.62	99.49	96.05	99.49	96.09	99.94	100
Eg-BVM8	17Y0676	Klebsiella pneumoniae	milk	food staffs	Egypt	K. pneumoniae	S	S	S	S	S	S	S	S	R	S	S	S	S	S	S	S	S	S		100	.	.	100	97	100	.	97.83	100	100	100	99.94	100	100	99.75	99.75	99.9	98.62	99.49	96.05	97.08	96.09	99.94	100
Eg-BVM9	17Y0678	Klebsiella pneumoniae	milk	food staffs	Egypt	K. pneumoniae	S	S	S	S	I	S	S	S	R	S	S	S	S	S	S	S	S	S		100	100	100	.	.	.	.	97.83	100	100	100	99.94	100	99.91	99.75	99.75	99.9	98.62	99.49	96.05	98.44	96.09	99.94	100
Eg-BVM10	17Y0680	Klebsiella pneumoniae	milk	food staffs	Egypt	K. pneumoniae	S	S	S	S	S	S	S	S	S	S	S	S	S	S	S	S	S	S		100	.	.	100	97	99.14	.	97.83	100	100	100	99.94	100	100	99.75	99.75	99.9	98.62	99.49	96.05	99.45	96.09	99.94	100
Eg-BVM11	17Y0682	Klebsiella pneumoniae	milk	food staffs	Egypt	K. pneumoniae	S	S	S	S	S	S	S	S	R	S	S	S	S	S	S	S	S	S		100	.	.	100	97	92.31	.	97.83	100	100	100	99.94	100	100	99.75	99.75	99.9	98.62	99.49	96.05	100	96.09	99.94	100
							0	0	0	0	3	0	0	0	6	0	1	0	0	0	0	0	0	0	Total number	11	3	3	8	5	9	3	11	11	11	11	11	11	11	11	11	11	11	11	11	11	11	11	11
[truncated: 88 more columns]
