# Supplementary material for: Whole-genome sequencing-based characterization of resistome and virulome in Klebsiella pneumoniae isolated from ready-to-eat foods
Source: Front Microbiol. 2026 Apr 15;17:1788677. doi: 10.3389/fmicb.2026.1788677 (PMC13125084; doi:10.3389/fmicb.2026.1788677)
Supplement: Supplementary Table 2 — The accession numbers of all K. pneumoniae isolates used for comparison in the current study. [file Table_2.xlsx]

## Sheet: Table S2
ID	Strain	Province	Year	Host	Source
ERS20218793	22RX24782	missing	2021	Homo sapiens	Urine
ERS20218794	22RX24783	missing	2021	Homo sapiens	Urine
ERS20218796	22RX24786	missing	2021	Homo sapiens	Urine
ERS20218797	22RX24787	missing	2021	Homo sapiens	Urine
ERS20218798	22RX24788	missing	2021	Homo sapiens	Urine
ERS20218799	22RX24789	missing	2021	Homo sapiens	Urine
ERS20218801	22RX24792	missing	2021	Homo sapiens	Nasal swab
ERS20218802	22RX24796	missing	2021	Homo sapiens	Sputum
ERS20218803	22RX24797	missing	2021	Homo sapiens	Urine
ERS20218804	22RX24799	missing	2021	Homo sapiens	Blood
ERS20218805	22RX24800	missing	2021	Homo sapiens	Sputum
ERS20218806	22RX24801	missing	2021	Homo sapiens	Blood
ERS20218807	22RX24805	missing	2021	Homo sapiens	Sputum
ERS20218808	22RX24807	missing	2021	Homo sapiens	Sputum
ERS20218809	22RX24808	missing	2021	Homo sapiens	Sputum
ERS20218810	22RX24809	missing	2021	Homo sapiens	Sputum
ERS20218811	22RX24810	missing	2021	Homo sapiens	Sputum
ERS20218812	22RX24811	missing	2021	Homo sapiens	Blood
ERS20218813	22RX24812	missing	2021	Homo sapiens	Urine
ERS20218814	22RX24813	missing	2021	Homo sapiens	Sputum
ERS20218815	22RX24814	missing	2021	Homo sapiens	Urine
ERS20218816	22RX24816	missing	2021	Homo sapiens	Sputum
ERS20218817	22RX24817	missing	2021	Homo sapiens	Sputum
ERS20218818	22RX24818	missing	2021	Homo sapiens	Sputum
ERS20218819	22RX24819	missing	2021	Homo sapiens	Urine
ERS20218820	22RX24820	missing	2021	Homo sapiens	Nasal swab
ERS20218821	22RX24821	missing	2021	Homo sapiens	Nasal swab
ERS20218825	22RX24828	missing	2021	Homo sapiens	Nasal swab
ERS20218826	22RX24829	missing	2021	Homo sapiens	Nasal swab
ERS20218827	22RX24830	missing	2021	Homo sapiens	Nasal swab
ERS20218835	22RX24846	missing	2021	Homo sapiens	Nasal swab
ERS20218836	22RX24849	missing	2021	Homo sapiens	Nasal swab
ERS20218837	22RX24850	missing	2021	Homo sapiens	Nasal swab
ERS20218838	22RX24853	missing	2021	Homo sapiens	Sputum
ERS20218839	22RX24854	missing	2021	Homo sapiens	Blood
DRR065652	SMART1449	missing	2014	Homo sapiens	missing
SRR10686561	EGKP3	missing	2015	Homo sapiens	fecal isolate from poultry farm worker
SRR11248994	EGKP7	missing	2015	Chicken	chicken-internal organs from poultry farm
SRR12627522	EGKP5	Giza	2015	Cattle	feces from livestock farm
SRR13933220	K3	missing	2019	Mastitis	Clinical mastitis in cow
SRR24768581	S84_KP	missing	2020/2021	Homo sapiens	clinical
SRR24768582	S83_KP	missing	2020/2021	Homo sapiens	clinical
SRR24768594	S48_KP	missing	2020/2021	Homo sapiens	clinical
SRR24768597	S24_KP	missing	2020/2021	Homo sapiens	clinical
SRR27847162	6118	Alexandria	2021	Homo sapiens	hospital
SRR27847165	101	Alexandria	2019	Homo sapiens	hospital
SRR27847166	38	Alexandria	2019	Homo sapiens	hospital
SRR27847175	101	Alexandria	2019	Homo sapiens	hospital
SRR27847179	147	Alexandria	2021	Homo sapiens	hospital
SRR8291867	GCID_CRE_0012	missing	2012	ND	urine
SRR8291872	GCID_CRE_0013	missing	2013	ND	urine
SRR8291873	GCID_CRE_0008	missing	2008	ND	urine
SRR8291874	GCID_CRE_0009	missing	2009	ND	urine
SRR8291875	GCID_CRE_0017	missing	2017	ND	urine
SRR8291880	GCID_CRE_0019	missing	2019	ND	urine
SRR8291881	GCID_CRE_0018	missing	2018	ND	urine
SRR8885596	47	Tanta	ND	Homo sapiens	clinical
SRR8885597	49	Tanta	ND	Homo sapiens	clinical
SRR8885598	46	Tanta	ND	Homo sapiens	clinical
SRR8885599	50	Tanta	ND	Homo sapiens	clinical
SRR8885600	52	Tanta	ND	Homo sapiens	clinical
SRR8885601	48	Tanta	ND	Homo sapiens	clinical
SRR8885602	51	Tanta	ND	Homo sapiens	clinical
SRR8885603	55	Tanta	ND	Homo sapiens	clinical
SRR8885604	59	Tanta	ND	Homo sapiens	clinical
SRR8885606	61	Tanta	ND	Homo sapiens	clinical
SRR8885607	60	Tanta	ND	Homo sapiens	clinical
SRR8885608	56	Tanta	ND	Homo sapiens	clinical
SRR8885609	63	Tanta	ND	Homo sapiens	clinical
SRR8885610	62	Tanta	ND	Homo sapiens	clinical
SRR8885612	64	Tanta	ND	Homo sapiens	clinical
SRR8885622	75	Tanta	ND	Homo sapiens	clinical
SRR8885628	74	Tanta	ND	Homo sapiens	clinical
SRR8885629	76	Tanta	ND	Homo sapiens	clinical
SRR8885634	79	Tanta	ND	Homo sapiens	clinical
SRR8885635	77	Tanta	ND	Homo sapiens	clinical
SRR8885636	78	Tanta	ND	Homo sapiens	clinical
