# Supplementary material for: Whole-genome sequencing-based characterization of resistome and virulome in Klebsiella pneumoniae isolated from ready-to-eat foods
Source: Front Microbiol. 2026 Apr 15;17:1788677. doi: 10.3389/fmicb.2026.1788677 (PMC13125084; doi:10.3389/fmicb.2026.1788677)
Supplement: Supplementary Table 3 — Taxonomic classification of K. pneumoniae isolates with Kraken2. [file Table_3.xlsx]

## Sheet: Table S3
Genus level										Species level
ID	1stMatch	%1stMatch	2ndMatch	%2ndMatch	3rdMatch	%3rdMatch	4thMatch	%4thMatch		ID	1stMatch	%1stMatch	2ndMatch	%2ndMatch	3rdMatch	%3rdMatch	4thMatch	%4thMatch
Eg-BVM1	Klebsiella	94.08	Escherichia	0.26	Enterobacter	0.15	Salmonella	0.13		Eg-BVM1	Klebsiella pneumoniae	87.79	Escherichia coli	0.25	Salmonella enterica	0.13	Klebsiella variicola	0.11
Eg-BVM2	Klebsiella	93.65	Escherichia	0.52	Citrobacter	0.36	Salmonella	0.15		Eg-BVM2	Klebsiella pneumoniae	88.61	Escherichia coli	0.51	Citrobacter koseri	0.27	Klebsiella variicola	0.14
Eg-BVM3	Klebsiella	93.60	Escherichia	0.49	Citrobacter	0.33	Salmonella	0.14		Eg-BVM3	Klebsiella pneumoniae	88.48	Escherichia coli	0.48	Citrobacter koseri	0.25	Klebsiella variicola	0.14
Eg-BVM4	Klebsiella	94.08	Salmonella	0.21	Escherichia	0.16	Serratia	0.16		Eg-BVM4	Klebsiella pneumoniae	87.96	Salmonella enterica	0.20	Escherichia coli	0.15	Homo sapiens	0.13
Eg-BVM5	Klebsiella	94.00	Escherichia	0.54	Citrobacter	0.34	Salmonella	0.15		Eg-BVM5	Klebsiella pneumoniae	89.36	Escherichia coli	0.53	Citrobacter koseri	0.26	Salmonella enterica	0.15
Eg-BVM6	Klebsiella	86.30	Escherichia	1.01	Enterobacter	0.35	Salmonella	0.23		Eg-BVM6	Klebsiella pneumoniae	77.35	Klebsiella variicola	1.35	Escherichia coli	0.99	Klebsiella oxytoca	0.93
Eg-BVM7	Klebsiella	92.35	Escherichia	0.66	Raoultella	0.52	Enterobacter	0.31		Eg-BVM7	Klebsiella pneumoniae	85.61	Escherichia coli	0.65	Raoultella ornithinolytica	0.50	Klebsiella variicola	0.29
Eg-BVM8	Klebsiella	95.52	Salmonella	0.21	Enterobacter	0.16	Escherichia	0.11		Eg-BVM8	Klebsiella pneumoniae	88.62	Klebsiella variicola	0.48	Klebsiella oxytoca	0.32	Klebsiella quasipneumoniae	0.22
Eg-BVM9	Klebsiella	92.26	Escherichia	0.67	Raoultella	0.55	Enterobacter	0.32		Eg-BVM9	Klebsiella pneumoniae	85.61	Escherichia coli	0.66	Raoultella ornithinolytica	0.53	Klebsiella variicola	0.31
Eg-BVM10	Klebsiella	91.94	Enterobacter	0.29	Homo	0.17	Escherichia	0.16		Eg-BVM10	Klebsiella pneumoniae	84.70	Klebsiella oxytoca	0.78	Enterobacter hormaechei	0.19	Homo sapiens	0.17
Eg-BVM11	Klebsiella	92.28	Enterobacter	0.28	Escherichia	0.16	Homo	0.16		Eg-BVM11	Klebsiella pneumoniae	85.04	Klebsiella oxytoca	0.72	Enterobacter hormaechei	0.17	Escherichia coli	0.16
